# Supplementary material for: miR-24-3p Dominates the Proliferation and Differentiation of Chicken Intramuscular Preadipocytes by Blocking ANXA6 Expression
Source: Genes (Basel). 2022 Apr 2;13(4):635. doi: 10.3390/genes13040635 (PMC9024460; doi:10.3390/genes13040635)
Supplement: Supplementary file 1 [file genes-13-00635-s001.zip]

Archive with 1 entries (1 files):
- genes-1661295-supplementary.pdf
